# Supplementary material for: A Novel Time Domain Reflectometry (TDR) System for Water Content Estimation in Soils: Development and Application
Source: Sensors (Basel). 2025 Feb 12;25(4):1099. doi: 10.3390/s25041099 (PMC11859294; doi:10.3390/s25041099)
Supplement: Supplementary file 1 [file sensors-25-01099-s001.zip]

Archive with 28 entries (20 files):
- 01 Board Fabrication Files/
- 01 Board Fabrication Files/2024-12-11-18-05-15/
- 01 Board Fabrication Files/2024-12-11-18-05-15/PKTDR.kicad_pcb_bom.csv
- 01 Board Fabrication Files/2024-12-11-18-05-15/PKTDR.kicad_pcb_gerber.zip
- 01 Board Fabrication Files/2024-12-11-18-05-15/PKTDR.kicad_pcb_netlist.ipc
- 01 Board Fabrication Files/2024-12-11-18-05-15/PKTDR.kicad_pcb_positions.csv
- 01 Board Fabrication Files/PKTDR-bottom-pos.csv
- 01 Board Fabrication Files/PKTDR-top-pos.csv
- 01 Board Fabrication Files/PKTDR_BoM.xls
- 02 MATPKTDR Software folder/
- 02 MATPKTDR Software folder/MATPKTDR/
- 02 MATPKTDR Software folder/MATPKTDR/General Trace Information Library/
- 02 MATPKTDR Software folder/MATPKTDR/General Trace Information Library/General Trace Information 251.txt
- 02 MATPKTDR Software folder/MATPKTDR/General Trace Information Library/General Trace Information 4096.txt
- 02 MATPKTDR Software folder/MATPKTDR/General Trace Information Library/READme.txt
- 02 MATPKTDR Software folder/MATPKTDR/General Trace Information.txt
- 02 MATPKTDR Software folder/MATPKTDR/mainMATPKTDR.m
- 02 MATPKTDR Software folder/MATPKTDR/Plots.png
- 02 MATPKTDR Software folder/MATPKTDR/TDR.prj
- 02 MATPKTDR Software folder/MATPKTDR/TDRExample.csv
- 02 MATPKTDR Software folder/MATPKTDR/TDROUT.txt
- 02 MATPKTDR Software folder/MATPKTDR/User Guide/
- 02 MATPKTDR Software folder/MATPKTDR/User Guide/MATPKTDR User Guide ver 1.0.pdf
- 03 3D Printing Materials/
- 03 3D Printing Materials/PKTDR BOX/
- 03 3D Printing Materials/PKTDR BOX/PKTDR_BOX.stl
- 03 3D Printing Materials/PKTDR BOX/PKTDR_COVER (with holes on_off switch and Led).stl
- 03 3D Printing Materials/PKTDR BOX/PKTDR_COVER (without holes).stl
