# Supplementary material for: A Novel Time Domain Reflectometry (TDR) System for Water Content Estimation in Soils: Development and Application
Source: Sensors (Basel). 2025 Feb 12;25(4):1099. doi: 10.3390/s25041099 (PMC11859294; doi:10.3390/s25041099)
Supplement: Supplementary file 1 [file sensors-25-01099-s001.zip › 01 Board Fabrication Files/2024-12-11-18-05-15/PKTDR.kicad_pcb_bom.csv]

Designator	Quantity	Value	Footprint	Package	MPN	Mount_Type
C1	1	100 nF	C_Disc_D8.0mm_W5.0mm_P5.00mm			tht
C2	1	47pF	C_Disc_D8.0mm_W5.0mm_P5.00mm			tht
D1	1	LED	LED_D3.0mm			tht
J1	1	BNC	BNC_TEConnectivity_1478204_Vertical			tht
J3	1	PWR	PinHeader_1x02_P2.54mm_Vertical			tht
R1	1	6.8k	R_Axial_DIN0207_L6.3mm_D2.5mm_P10.16mm_Horizontal			tht
R2, R3, R4, R5, R6	5	220	R_Axial_DIN0207_L6.3mm_D2.5mm_P10.16mm_Horizontal			tht
R7	1	330	R_Axial_DIN0207_L6.3mm_D2.5mm_P10.16mm_Horizontal			tht
U1	1	74HC14	DIP-14_W7.62mm			tht
