# Supplementary material for: A Novel Time Domain Reflectometry (TDR) System for Water Content Estimation in Soils: Development and Application
Source: Sensors (Basel). 2025 Feb 12;25(4):1099. doi: 10.3390/s25041099 (PMC11859294; doi:10.3390/s25041099)
Supplement: Supplementary file 1 [file sensors-25-01099-s001.zip › 01 Board Fabrication Files/2024-12-11-18-05-15/PKTDR.kicad_pcb_netlist.ipc]

P  CODE 00
P  UNITS CUST 0
P  arrayDim   N
317NET-(J1-IN)      J1    -1    D0500PA00X+063711Y-038061X1400Y0000R000S0
317GND              J1    -2    D0669PA00X+062461Y-036811X1500Y0000R000S0
317GND              J1    -2    D0669PA00X+062461Y-039311X1500Y0000R000S0
317GND              J1    -2    D0669PA00X+064961Y-036811X1500Y0000R000S0
317GND              J1    -2    D0669PA00X+064961Y-039311X1500Y0000R000S0
317NET-(J1-IN)      R6    -1    D0315PA00X+050787Y-030709X0630Y0000R000S0
317NET-(R6-PAD2)    R6    -2    D0315PA00X+054787Y-030709X0630Y0630R000S0
317NET-(J1-IN)      R4    -1    D0315PA00X+050787Y-026969X0630Y0000R000S0
317NET-(R4-PAD2)    R4    -2    D0315PA00X+054787Y-026969X0630Y0630R000S0
317NET-(J1-IN)      R3    -1    D0315PA00X+061354Y-030709X0630Y0000R000S0
317NET-(R3-PAD2)    R3    -2    D0315PA00X+065354Y-030709X0630Y0630R000S0
317NET-(J1-IN)      R2    -1    D0315PA00X+061354Y-028839X0630Y0000R000S0
317NET-(R2-PAD2)    R2    -2    D0315PA00X+065354Y-028839X0630Y0630R000S0
317NET-(C2-PAD1)    C2    -1    D0394PA00X+053543Y-033465X0787Y0000R180S0
317GND              C2    -2    D0394PA00X+051575Y-033465X0787Y0000R180S0
317GND              J3    -1    D0394PA00X+057661Y-039567X0669Y0669R270S0
317NET-(J3-PIN_2)   J3    -2    D0394PA00X+058661Y-039567X0669Y0669R270S0
317NET-(C2-PAD1)    U1    -1    D0315PA00X+056693Y-027087X0630Y0630R000S0
317NET-(R1-PAD1)    U1    -2    D0315PA00X+056693Y-028087X0630Y0630R000S0
317NET-(R1-PAD1)    U1    -3    D0315PA00X+056693Y-029087X0630Y0630R000S0
317NET-(R3-PAD2)    U1    -4    D0315PA00X+056693Y-030087X0630Y0630R000S0
317NET-(R1-PAD1)    U1    -5    D0315PA00X+056693Y-031087X0630Y0630R000S0
317NET-(R4-PAD2)    U1    -6    D0315PA00X+056693Y-032087X0630Y0630R000S0
317GND              U1    -7    D0315PA00X+056693Y-033087X0630Y0630R000S0
317NET-(R5-PAD2)    U1    -8    D0315PA00X+059693Y-033087X0630Y0630R000S0
317NET-(R1-PAD1)    U1    -9    D0315PA00X+059693Y-032087X0630Y0630R000S0
317NET-(R6-PAD2)    U1    -10   D0315PA00X+059693Y-031087X0630Y0630R000S0
317NET-(R1-PAD1)    U1    -11   D0315PA00X+059693Y-030087X0630Y0630R000S0
317NET-(R2-PAD2)    U1    -12   D0315PA00X+059693Y-029087X0630Y0630R000S0
317NET-(R1-PAD1)    U1    -13   D0315PA00X+059693Y-028087X0630Y0630R000S0
317NET-(J3-PIN_2)   U1    -14   D0315PA00X+059693Y-027087X0630Y0630R000S0
317NET-(J3-PIN_2)   C1    -1    D0394PA00X+053543Y-036220X0787Y0000R180S0
317GND              C1    -2    D0394PA00X+051575Y-036220X0787Y0000R180S0
317NET-(J1-IN)      R5    -1    D0315PA00X+050787Y-028839X0630Y0000R000S0
317NET-(R5-PAD2)    R5    -2    D0315PA00X+054787Y-028839X0630Y0630R000S0
317NET-(J3-PIN_2)   R7    -1    D0315PA00X+061417Y-033465X0630Y0000R000S0
317NET-(D1-A)       R7    -2    D0315PA00X+065417Y-033465X0630Y0630R000S0
317NET-(R1-PAD1)    R1    -1    D0315PA00X+061354Y-026969X0630Y0000R000S0
317NET-(C2-PAD1)    R1    -2    D0315PA00X+065354Y-026969X0630Y0630R000S0
317GND              D1    -1    D0354PA00X+052150Y-039370X0709Y0709R000S0
317NET-(D1-A)       D1    -2    D0354PA00X+053150Y-039370X0709Y0000R000S0
999
