# Supplementary material for: A Novel Time Domain Reflectometry (TDR) System for Water Content Estimation in Soils: Development and Application
Source: Sensors (Basel). 2025 Feb 12;25(4):1099. doi: 10.3390/s25041099 (PMC11859294; doi:10.3390/s25041099)
Supplement: Supplementary file 1 [file sensors-25-01099-s001.zip › 01 Board Fabrication Files/2024-12-11-18-05-15/PKTDR.kicad_pcb_positions.csv]

pos_x	pos_y	rotation	side	designator	mpn	pack	footprint	value	mount_type
136.0	-92.0	180.0	top	C1			C_Disc_D8.0mm_W5.0mm_P5.00mm	100 nF	tht
136.0	-85.0	180.0	top	C2			C_Disc_D8.0mm_W5.0mm_P5.00mm	47pF	tht
132.46	-100.0	0.0	top	D1			LED_D3.0mm	LED	tht
161.825	-96.675	0.0	top	J1			BNC_TEConnectivity_1478204_Vertical	BNC	tht
146.46	-100.5	90.0	top	J3			PinHeader_1x02_P2.54mm_Vertical	PWR	tht
155.84	-68.5	0.0	top	R1			R_Axial_DIN0207_L6.3mm_D2.5mm_P10.16mm_Horizontal	6.8k	tht
155.84	-73.25	0.0	top	R2			R_Axial_DIN0207_L6.3mm_D2.5mm_P10.16mm_Horizontal	220	tht
155.84	-78.0	0.0	top	R3			R_Axial_DIN0207_L6.3mm_D2.5mm_P10.16mm_Horizontal	220	tht
129.0	-68.5	0.0	top	R4			R_Axial_DIN0207_L6.3mm_D2.5mm_P10.16mm_Horizontal	220	tht
129.0	-73.25	0.0	top	R5			R_Axial_DIN0207_L6.3mm_D2.5mm_P10.16mm_Horizontal	220	tht
129.0	-78.0	0.0	top	R6			R_Axial_DIN0207_L6.3mm_D2.5mm_P10.16mm_Horizontal	220	tht
156.0	-85.0	0.0	top	R7			R_Axial_DIN0207_L6.3mm_D2.5mm_P10.16mm_Horizontal	330	tht
144.0	-68.8	0.0	top	U1			DIP-14_W7.62mm	74HC14	tht
