# Supplementary material for: A Novel Time Domain Reflectometry (TDR) System for Water Content Estimation in Soils: Development and Application
Source: Sensors (Basel). 2025 Feb 12;25(4):1099. doi: 10.3390/s25041099 (PMC11859294; doi:10.3390/s25041099)
Supplement: Supplementary file 1 [file sensors-25-01099-s001.zip › 01 Board Fabrication Files/PKTDR-top-pos.csv]

Ref	Val	Package	PosX	PosY	Rot	Side
C1	100 nF	C_Disc_D8.0mm_W5.0mm_P5.00mm	136.000000	-92.000000	180.000000	top
C2	47pF	C_Disc_D8.0mm_W5.0mm_P5.00mm	136.000000	-85.000000	180.000000	top
D1	LED	LED_D3.0mm	132.460000	-100.000000	0.000000	top
J1	BNC	BNC_TEConnectivity_1478204_Vertical	161.825000	-96.675000	0.000000	top
J3	PWR	PinHeader_1x02_P2.54mm_Vertical	146.460000	-100.500000	90.000000	top
R1	6.8k	R_Axial_DIN0207_L6.3mm_D2.5mm_P10.16mm_Horizontal	155.840000	-68.500000	0.000000	top
R2	220	R_Axial_DIN0207_L6.3mm_D2.5mm_P10.16mm_Horizontal	155.840000	-73.250000	0.000000	top
R3	220	R_Axial_DIN0207_L6.3mm_D2.5mm_P10.16mm_Horizontal	155.840000	-78.000000	0.000000	top
R4	220	R_Axial_DIN0207_L6.3mm_D2.5mm_P10.16mm_Horizontal	129.000000	-68.500000	0.000000	top
R5	220	R_Axial_DIN0207_L6.3mm_D2.5mm_P10.16mm_Horizontal	129.000000	-73.250000	0.000000	top
R6	220	R_Axial_DIN0207_L6.3mm_D2.5mm_P10.16mm_Horizontal	129.000000	-78.000000	0.000000	top
R7	330	R_Axial_DIN0207_L6.3mm_D2.5mm_P10.16mm_Horizontal	156.000000	-85.000000	0.000000	top
U1	74HC14	DIP-14_W7.62mm	144.000000	-68.800000	0.000000	top
