# Supplementary material for: A Novel Time Domain Reflectometry (TDR) System for Water Content Estimation in Soils: Development and Application
Source: Sensors (Basel). 2025 Feb 12;25(4):1099. doi: 10.3390/s25041099 (PMC11859294; doi:10.3390/s25041099)
Supplement: Supplementary file 1 [file sensors-25-01099-s001.zip › 01 Board Fabrication Files/PKTDR_BoM.xls]

## Sheet: PKTDR BoM
PKTDR Bill of Materials
Item #	Designator	Qty	Mfg Part #	Package/Footprint	Mounting Type	Unit Price*
1	C1	1	Capacitor 100 nF	THT:C_Disc_D8.0mm_W5.0mm_P5.00mm	tht	0.076
2	C2	1	Capacitor 47 pF	THT:C_Disc_D8.0mm_W5.0mm_P5.00mm	tht	0.076
3	D1	1	Led (3 mm)	LED_THT:LED_D3.0mm	tht	0.126
4	J1	1	BNC Connector	BNC_TEConnectivity_1478204_Vertical	tht	1
5	J3	1	Connector	PinHeader_2.54mm:PinHeader_1x02_P2.54mm_Vertical	tht	0.039
6	R1	1	resistor 6.8kΩ	THT:R_Axial_DIN0207_L6.3mm_D2.5mm_P10.16mm_Horizontal	tht	0.116
7	R2-R6	5	resistor 220Ω	THT:R_Axial_DIN0207_L6.3mm_D2.5mm_P10.16mm_Horizontal	tht	0.116
8	U1	1	Inverter 74HC14	Package_DIP:DIP-14_W7.62mm	tht	0.9
						* estimated price
