# Supplementary material for: A Novel Time Domain Reflectometry (TDR) System for Water Content Estimation in Soils: Development and Application
Source: Sensors (Basel). 2025 Feb 12;25(4):1099. doi: 10.3390/s25041099 (PMC11859294; doi:10.3390/s25041099)
Supplement: Supplementary file 1 [file sensors-25-01099-s001.zip › 02 MATPKTDR Software folder/MATPKTDR/General Trace Information Library/READme.txt]

This folder contains two examples of General Trade Information input files: one for TDR 
signals with 251 points (such as those from Tektronix and TDR 100 reflectometers)
and one with 4096 points, as found in various commercial DSOs (such as the Hantek series 6000)
