# Supplementary material for: A Novel Time Domain Reflectometry (TDR) System for Water Content Estimation in Soils: Development and Application
Source: Sensors (Basel). 2025 Feb 12;25(4):1099. doi: 10.3390/s25041099 (PMC11859294; doi:10.3390/s25041099)
Supplement: Supplementary file 1 [file sensors-25-01099-s001.zip › 02 MATPKTDR Software folder/MATPKTDR/General Trace Information.txt]

"INPUT FILE DATA: second row: number of points, third row: Time/div, 4th row: Dist/div, 5th row: Div, 6th row: Vp,; 7th row: probe length: 8th row: FirstPeak"
4096
5
0.98
10
0
0.145
1260
