# Supplementary material for: A Novel Time Domain Reflectometry (TDR) System for Water Content Estimation in Soils: Development and Application
Source: Sensors (Basel). 2025 Feb 12;25(4):1099. doi: 10.3390/s25041099 (PMC11859294; doi:10.3390/s25041099)
Supplement: Supplementary file 1 [file sensors-25-01099-s001.zip › 02 MATPKTDR Software folder/MATPKTDR/mainMATPKTDR.m]

%%%%%%%%%%%%%%%%%%%%%%%%%%%%%%%%%%%%%%%%%%%%%%%%%%%%%%%%%%%%%%%%%%%%%%%%%%%%%%%%%%%%%%%%%%%%%%%%%%%
% Program: TDR TRACE Analyzer (TDRan)
% The TDR TRACE Analyzer (hereafter referred to as "the Code") determines the values of apparent dielectric 
% permittivity (hereafter "epsilon") and volumetric water content (hereafter "theta") using Topp's equation*.
% The Code was developed for the PKTDR system connected to an Hantek DSO 6000 series, which generates a signal of 4096 points.
% In general, the Code also allows for the analysis of TDR signals generated by common commercial TDR devices 
% (e.g., the Tektronix 1500 series or the TDR100). For this reason, the input file (hereafter referred to as 
% "GENERAL TRACE INFORMATION"), required for TDR signal analysis, can be configured according to the specific 
% TDR device used (refer to the Quick Manual for further details).
%%%%%%%%%%%%%%%%%%%%%%%%%%%%%%%%%%%%%%%%%%%%%%%%%%%%%%%%%%%%%%%%%%%%%%%%%%%%%%%%%%%%%%%%%%%%%%%%%%% 
% *Topp, G.C., J.L. Davis, and A.P. Annan. 1980. Electromagnetic determination of soil water content: 
% Measurement in coaxial transmission lines. Water Resour. Res. 16:574–582. doi:10.1029/WR016i003p00574 
%%%%%%%%%%%%%%%%%%%%%%%%%%%%%%%%%%%%%%%%%%%%%%%%%%%%%%%%%%%%%%%%%%%%%%%%%%%%%%%%%%%%%%%%%%%%%%%%%%%
% The routine needs as input data:
% -1-  The number of input points n_Input (i.e., the number of points of which the signal is composed);
% -2- The Time_div term (i.e., Time/divisions); taken from DSO/TDR device. 
% -3- The Dist/div term (i.e., Distance/divisions); taken from DSO/TDR device. 
%%%%%%%%%%%%%%%%%%%%%%%%%%%%%%%%%%IMPORTANT%%%%%%%%%%%%%%%%%%%%%%%%%%%%%%%%%
% In the case of DSO (i.e., digital storage oscilloscope) you may have Time/div instead of Dist/div 
% in this case use equation: Dist/div=Vp*c(m/ns)*Time/div(ns) 
% where c is the speed of light in the vacuum (0.299792 m/ns), Vp is the
% relative velocity of propagation (see below next point 4).
%%%%%%%%%%%%%%%%%%%%%%%%%%%%%%%%%%%%%%%%%%%%%%%%%%%%%%%%%%%%%%%%%%%%%%%%%%%
% -4- The div term (i.e., the number of Divisions (div usually equals to 10)
%     as shown on the TDR monitor or DSO
% -5- The Vp term, must to be determined on the DSO (usually set at 0.66, i.e., 66% of c);
%%%%%%%%%%%%%%%%%%%%%%%%%%%%%%%%%%IMPORTANT%%%%%%%%%%%%%%%%%%%%%%%%%%%%%%%%%
% When using a DSO, the Vp term must be calculated (see Appendix 1 of the paper).
% In the present Code, epsilon and therefore theta can also be obtained even if Vp is unknown. 
% In this case, set Vp=0 in the GENERAL TRACE INFORMATION input file.
%%%%%%%%%%%%%%%%%%%%%%%%%%%%%%%%%%%%%%%%%%%%%%%%%%%%%%%%%%%%%%%%%%%%%%%%%%%%
% -6- The Probe lenght L (m);
% -7- The FirstPeak terms that is the position (i.e., the abscissa or apparent distance) of the First Peak;
%%%%%%%%%%%%%%%%%%%%%%%%%%%%%%%%%IMPORTANT%%%%%%%%%%%%%%%%%%%%%%%%%%%%%%%%%%
% As known, the location of the first peak (FirstPeak) in the TDR signal 
% depends solely on the technical characteristics of the probe and remains 
% essentially unchanged. To estimate the position of the first peak, the probe 
% needs to be immersed in water, and the TDR signal should be recorded. Once the 
% signal is acquired, the position of the first peak can be immediately
% determined from the DSO monitor or by importing the signal in a Excel file
%%%%%%%%%%%%%%%%%%%%%%%%%%%%%%%%%%%%%%%%%%%%%%%%%%%%%%%%%%%%%%%%%%%%%%%%%%%
% These information have to be stored in an input file namely General Trace
% Information (see the example file in the PKTDR folder: General Trace Information Library). 
% T% he TDR signal have 
% to be stored in a text file as "text.CSV" (see the example file in the
% PKTDR folder).
%%%%%%%%%%%%%%%%%%%%%%%%%%%%%%%%%%%%%%%%%%%%%%%%%%%%%%%%%%%%%%%%%%%%%%%%%%%
% The code returns a video output and a text file (TDROUT) with the calculated values 
% of apparent dielectric permittivity (epslon) and volumetric water content (Theta). 
%%%%%%%%%%%%%%%%%%%%%%%%%%%%%%%%%%%%%%%%%%%%%%%%%%%%%%%%%%%%%%%%%%%%%%%%%%%
% VERSION 8.0 PKTDR 11/17/2024

clear
clc
 %IMPORT THE INPUT VALUES FROM THE GENERAL TRACE INFORMATION INPUT FILE
[n_Input]=textread('General Trace Information.txt','',1,'headerlines',1);
[Time_div]=textread('General Trace Information.txt','',1,'headerlines',2);
[Dist_div]=textread('General Trace Information.txt','',1,'headerlines',3);
[div]=textread('General Trace Information.txt','',1,'headerlines',4); 
[Vp]=textread('General Trace Information.txt','',1,'headerlines',5);
[L]=textread('General Trace Information.txt','',1,'headerlines',6);
[FirstPeak]=textread('General Trace Information.txt','',1,'headerlines',7);
c=0.299792; % Speed of light in the vaccum m/ns
fatmolt=(Dist_div*div)/n_Input; % generate a conversion factor for dielectric permittivity calculations
fatmolt_1=(Time_div*div)/n_Input; % generate a conversion factor for dielectric permittivity calculations

% Define a matrix of apparent distance (abscissa) in TDR trace
Npoint=(1:1:n_Input)';
% Open and read CSV TDR Signal Input files
fnames = dir('*.CSV');
numfids = length(fnames);
 vals=[];
for i = 1:numfids
  probe = csvread((fnames(i).name));
   vals=[vals, csvread(fnames(i).name)'];
end

% Initiate the smoothing Savitsky and Golay procedure required for
% potentially excess noise (due to poor cable shielding and/or high amounts of interference).
%svals = sgolayfilt(vals,3,7);
svals = sgolayfilt(vals,3,5); % this is the best smoothing for PKTDR 
%svals = movmean(vals, 6);

% Separate the columns in svals
% generate void matric
x1=[];

% Generate Labels
label=['1','2','3','4','5','6','7','8','9','10','11','12','13','14','15',...
    '16','17','18','19','20','21','22','23','24', '25','26','27','28','29',...
    '30','31','32','33','34','35','36','37','38','39','40','41','42','43',...
    '44','45','46', '47','48','49','50','51','52','53','54','55','56','57',...
    '58','59','60','61','62','63','64','65','66','67','68', '69','70','71',...
    '72','73','74','75','76','77','78','79','80','81','82','83','84','85',...
    '86','87','88','89','90','91','92','93','94','95','96','97','98','99','100'];

[m,n] = size(svals);
for i=1:n
    matrixname=genvarname(label(i)); %  Generating the variable names
    eval([matrixname ' = svals(:,i)']); % Assigne values into named variables 
end
                                                                             
% % Define a matrix of apparent distance (abscissa) in TDR trace
% 
% Npoint=(1:1:n_Input)';

% % compute di first derivative of svals (all the columns)
 D1Dsvals=[];
for j=1:numfids
i=2:n_Input-1;


svalsJ=svals(:,j);
 D1Dsvals=[D1Dsvals;(svalsJ(i+1)-svalsJ(i-1))'/2];
end
D1Dsvals=D1Dsvals';

%% compute the second derivative of svals (for further applications)
 D2Dsvals=[];
for j=1:numfids
i=2:n_Input-1; 

svals2J=svals(:,j);
 D2Dsvals=[D2Dsvals;(svals2J(i+1)-2.*svals2J(i)+svals2J(i-1))'];
end

D2Dsvals=D2Dsvals';
D1Dx1=D1Dsvals;
D2Dx1=D2Dsvals;
[MaxD1Dx1,ID1x1] = max(D1Dx1);
ID1x1_0=ID1x1;
[MinD1Dx1,ID1x1_min] = min(D1Dx1);
[MinD2Dx1,ID2x1_min] = min(D2Dx1);

svals2=svals(FirstPeak:n_Input-2);
[Minsvals2,ID1x1minsvals2] = min(svals2);
ID1x1minsvals2_1=ID1x1minsvals2+FirstPeak;
              

D2Dx1=D2Dsvals;

%%%%%%%%%%%%%%%%%%%%%%%%%%%%%%%%%%%%%%%%%%%%%%%%%%%%%%%%%%%%%%%%%%%%%%%%%%
%Find the Location of the Second Reflection along the TDR trace
%The second reflection refers to the intersection of the tangent from the max
%inflection on the TDR trace after the first peak (point D), with either a tangent
% from the local minimum after the first peak (point C). The algorithm uses 
% the Flat line method (see Or et al., 2004 at: https://caas.usu.edu/files/Introduction.pdf) 
% and finds the two tangents trought points C and D. 
% The location of the reflection point (or second reflection) is determined 
% by the intersection of the two tangents. 
%%%%%%%%%%%%%%%%%%%%%%%%%%%%%%%%%%%%%%%%%%%%%%%%%%%%%%%%%%%%%%%%%%%%%%%%%%

%Find Point D
ID1x1minsvals2_2=ID1x1minsvals2_1+round(0.3*ID1x1minsvals2_1);
D1Dx1_1=D1Dx1(ID1x1minsvals2_1:ID1x1minsvals2_2);
[MaxD1Dx1_1,ID1x1_max1] = max(D1Dx1_1);
ID1x1_max1_1=ID1x1_max1+ID1x1minsvals2_1;

XpDx1=ID1x1_max1+ID1x1minsvals2_1;
YpDx1=x1(ID1x1_max1+1+ID1x1minsvals2_1);

%Finf Point C
XpCx1=ID1x1minsvals2_1;
YpCx1=x1(ID1x1minsvals2_1);

% FirstPeak
XpAx1=FirstPeak;
YpAx1=x1(FirstPeak);

%%%%%%%%%%%%%%%%%%%%%%%%%%%%%%%%%%%%%%%%%%%%%%%%%%%%%%%%%%%%%%%%%%%%%%%%%
% Intersection of points C and D (Find CD intersection: reflection point)
% Find the two tangents
% Tangent through point C
XCsx1=XpCx1-1;
XCdx1=XpCx1+1;
YCsx1=x1(XpCx1-1);
YCdx1=x1(XpCx1+1);
slopeCx1=0;
Around_XpCx1=(XpCx1-80:XpCx1+80);
yrettaCx1=(slopeCx1.*(Around_XpCx1-XpCx1))+YpCx1;
% Tangent through the inflection point D
XDsx1=XpDx1-1;
XDdx1=XpDx1+1;
YDsx1=x1(XpDx1-1);
YDdx1=x1(XpDx1+1);
slopeDx1=(YDdx1-YDsx1)/(XDdx1-XDsx1);
Around_XpDx1=(XpDx1-80:XpDx1+80);
yrettaDx1=(slopeDx1.*(Around_XpDx1-XpDx1))+YpDx1;  
% Find the intersection of two tangents: point CD
MATCoeffx1CD=[slopeCx1 -1; slopeDx1 -1];
MATnotox1CD=[(slopeCx1.*XpCx1)-YpCx1 (slopeDx1.*XpDx1)-YpDx1];
MATCoeffinvx1CD=inv(MATCoeffx1CD);
MATCoefftraspx1CD=MATCoeffinvx1CD';
MATx1CD=MATnotox1CD*MATCoefftraspx1CD;
X1CD=MATx1CD(1, 1);
X1CD1= round(X1CD);
Y1CD=x1(X1CD1);
%%%%%%%%%%%%%%%%%%%%%%%%%%%%%%%%%%%%%%%%%%%%%%%%%%%%%%%%%%%%%%%%%%%%%%%%%%
% Calculate bulk dielectric permittivity: epslon; reflection coefficient: ro; and the ro abscissa 
% Calculate the volumetric water content (teta) using Topp's Equation (Topp et al., 1980)
if Vp>0
epslon=(((X1CD*fatmolt)-(XpAx1*fatmolt))/(L*Vp)).^2;
teta=((4.3*10^-6)*(epslon^3))-((5.5*10^-4)*(epslon^2))+((2.92*10^-2)*epslon)-(5.3*10^-2); 
else
epslon=(((X1CD*fatmolt_1)-(XpAx1*fatmolt_1))*c/(2*L)).^2;
teta=((4.3*10^-6)*(epslon^3))-((5.5*10^-4)*(epslon^2))+((2.92*10^-2)*epslon)-(5.3*10^-2);
end
Y1ro=Y1CD;
X1ro=X1CD;

if teta<=0 % can happen at the lower epslon values
    teta=0;
end
%%%%%%%%%%%%%%%%%%%%%%%%%%
disp('DONE');
%disp('epslon='); disp(epslon);
fprintf('epslon=%.2f\n',  epslon);
fprintf('theta=%.3f\n',  teta);
%%%%%%%%%%%%%%%%%%%%%%%%%%%%% WRITE Results in a .TXTfile %%%%%%%%%%%%%%%%%%
filename = 'TDROUT.txt';
fileID = fopen(filename, 'w');
currentDateTime = datetime('now', 'Format', 'dd-MM-yyyy, HH:mm:ss');
fprintf(fileID, 'Date and time, %s, epslon=%.2f,theta=%.3f\n', currentDateTime, epslon, teta);
fclose(fileID);
disp(['Data saved in: ', filename]);
% %%%%%%%%%%%%%%%%%%%%%%%%%%%%%% GRAPHICAL OUTPUTS %%%%%%%%%%%%%%%%%%%%%%%%
x_svals = linspace(0,n_Input,n_Input);
x_svals=transpose(x_svals);
y_svals= svals;
%%%%%%%%%%%%%%%%%%%%%%%%%%%%% Create Plot1 - Draw TDR Signal %%%%%%%%%%%%%%%
subplot(2,2,1);
 YAB1_line = linspace (-0.5, 1.2, 100);
 AXAB (1:100) = XpAx1;
 AXCD (1:100) = X1CD1;
scatter (AXAB, YAB1_line, 'red', '.');
hold on
% End Plot
scatter (AXCD, YAB1_line, 'red', '.');
hold on
plot(svals, 'black','LineWidth',3);
grid on;
xlabel('Apparent distance');
ylabel('Voltage (volts)');
title('TDR Signal');
xlim([0, n_Input]);
hold on
% End Plot 1
%%%%%%%%%%%%%%%%%%%%%%%%%%%%% Create Plot2 - Draw First Derivative %%%%%%%%
subplot(2,2,3);
x_D1Dsvals = linspace(0,n_Input-2,n_Input-2);
y_D1Dsvals=D1Dx1;
plot(y_D1Dsvals)
xlim([0, n_Input]);
grid on;
xlabel('Apparent distance');
title('First derivative');
% End Plot 2
%%%%%%%%%%%%%%%%%%%%%%%%%%%%%% Create Plot3 - Find the First Peak %%%%%%%%%
subplot(2,2,2);
YAB1_line = linspace (-0.5, 1.2, 100);
AXAB (1:100) = XpAx1;
AXCD (1:100) = X1CD1;
scatter (AXAB, YAB1_line, 'red', '.');
hold on
scatter (AXCD, YAB1_line, 'red', '.');
hold on 
YAB1_line = linspace (-0.5, 1, 100);
AXAB (1:100) = XpAx1;
AXCD (1:100) = X1CD1;
scatter (AXAB, YAB1_line, 'red', '.');
hold on
% End Plot
% Create plot - TDR Waveform
scatter (AXCD, YAB1_line, 'red', '.');
hold on
plot(svals, 'black','LineWidth',3);
if n_Input==251
xlim([0, 70]);
else
 xlim([FirstPeak-300, 2000]);
end
grid on;
xlabel('Apparent distance');
ylabel('Voltage (volts)');
title('Zoom in the TDR Signal');
%%%%%%%%%%%%%%%%%%%%%%%%%%%%%% Create Plot 4- Draw Second Derivative %%%%%%
subplot(2,2,4);
plot (D2Dsvals,'red');
xlim([0, n_Input]);
grid on;
xlabel('Apparent distance');
title('Second  derivative');
%%%%%%%%%%%%%%%%%%%%%%%%%%%%%% Save Plot as png %%%%%%
saveas(gcf, 'Plots.png');
% End Plot 4
%%%%%%%%%%%%%%%%%%%%%%%%%%%%%%% END TDR TRACE %%%%%%%%%%%%%%%%%%%%%%%%%%%%%
